# Supplementary material for: Safety and efficacy of tacrolimus-coated silicone plates as an alternative to mitomycin C in a rabbit model of conjunctival fibrosis
Source: PLoS One. 2019 Jul 5;14(7):e0219194. doi: 10.1371/journal.pone.0219194 (PMC6611608; doi:10.1371/journal.pone.0219194)
Supplement: S1 Dataset — (XLSX) [file pone.0219194.s004.xlsx]

## Sheet: Congestion
Scores of conjunctival congestion
Group	1 week	4 weeks
NS	3	2.3
NS	3	3
NS	3	2.7
NS	3	3
NS	3	2.7
NS	3.3	2.7
MMC	3.3	2
MMC	3	2.3
MMC	3	1.7
MMC	3	2.3
MMC	3	3
MMC	3	2.3
SR	3	2
SR	2.3	1.7
SR	3	1.7
SR	3	2
SR	3	2
SR	3	2
TC	2	1.7
TC	2	1.7
TC	2.3	1.7
TC	3	2
TC	2	1.7
TC	2.3	1.7

## Sheet: Histologic data
Histologic data
Group	Fibroblast	Myofibroblast	Inflammatory cells	Goblet cell
NS	52	42	17	8
NS	140	83	66	5
NS	100	62	42	6
NS	95	61	44	7
NS	79	41	25	7
NS	135	78	64	5
MMC	37	22	25	2
MMC	72	18	41	2
MMC	36	25	28	3
MMC	73	37	37	2
MMC	68	25	31	3
MMC	57	21	23	3
SR	69	48	62	6
SR	73	42	39	6
SR	84	37	25	7
SR	103	65	21	5
SR	75	40	63	7
SR	101	57	27	5
TC	95	38	23	5
TC	35	24	19	7
TC	73	25	18	6
TC	58	22	13	6
TC	45	18	22	6
TC	43	19	12	5
